# Supplementary material for: Estimation, Evaluation and Characterization of Carbapenem Resistance Burden from a Tertiary Care Hospital, Pakistan
Source: Antibiotics (Basel). 2023 Mar 6;12(3):525. doi: 10.3390/antibiotics12030525 (PMC10044297; doi:10.3390/antibiotics12030525)
Supplement: Supplementary file 1 [file antibiotics-12-00525-s001.zip]

Archive with 1 entries (1 files):
- antibiotics-2253183-supplementary.pdf
